# Supplementary material for: Significant Impact of Coffee Consumption on MR-Based Measures of Cardiac Function in a Population-Based Cohort Study without Manifest Cardiovascular Disease
Source: Nutrients. 2021 Apr 13;13(4):1275. doi: 10.3390/nu13041275 (PMC8069927; doi:10.3390/nu13041275)
Supplement: Supplementary file 1 [file nutrients-13-01275-s001.zip]

Archive with 7 entries (4 files):
- Suppl/
- Suppl/Figure S1.jpg
- __MACOSX/
- __MACOSX/Suppl/
- __MACOSX/Suppl/._Figure S1.jpg
- Suppl/Table S1.docx
- __MACOSX/Suppl/._Table S1.docx
